# Supplementary material for: Associations between education and awareness of government services among older adults: an integrated approach to examine the role of digital technology use
Source: Innov Aging. 2025 Dec 15;10(4):igaf146. doi: 10.1093/geroni/igaf146 (PMC12995426; doi:10.1093/geroni/igaf146)
Supplement: igaf146_Supplementary_Data [file igaf146_supplementary_data.zip]

Archive with 4 entries (4 files):
- 05-Mar-2026_031029_innage_suppl_Lee_MA.docx
- 04-Mar-2026_102405_innage_suppl_Lee_MA.docx
- innage_suppl_Lee_MA.docx
- igaf146_Supplementary_Data.zip
